# Supplementary material for: Depression and Anxiety in Patients with Psoriasis: A Comprehensive Analysis Combining Bibliometrics, Latent Dirichlet Allocation, and HJ-Biplot
Source: Healthcare (Basel). 2025 Feb 20;13(5):441. doi: 10.3390/healthcare13050441 (PMC11899133; doi:10.3390/healthcare13050441)
Supplement: Supplementary file 1 [file healthcare-13-00441-s001.zip]

Archive with 1 entries (1 files):
- healthcare-3377717-supplementary.pdf
